# Supplementary material for: Self-Multimerization of mRNA LNP-Derived Antigen Improves Antibody Responses
Source: Vaccines (Basel). 2026 Jan 12;14(1):80. doi: 10.3390/vaccines14010080 (PMC12846620; doi:10.3390/vaccines14010080)
Supplement: Supplementary file 1 [file vaccines-14-00080-s001.zip]

Archive with 4 entries (4 files):
- Data File S1.pdf
- Data File S2.xlsx
- FigureS1.png
- FigureS2.png
